# Supplementary material for: Short-Term and Long-Term Effects of Inhaled Ultrafine Particles on Blood Markers of Cardiovascular Diseases: A Systematic Review and Meta-Analysis
Source: J Clin Med. 2025 Apr 21;14(8):2846. doi: 10.3390/jcm14082846 (PMC12028172; doi:10.3390/jcm14082846)
Supplement: Supplementary file 1 [file jcm-14-02846-s001.zip]

Archive with 1 entries (1 files):
- jcm-3504579-supplementary.pdf
